# Supplementary material for: Biogeographic Patterns of Leaf Element Stoichiometry of Stellera chamaejasme L. in Degraded Grasslands on Inner Mongolia Plateau and Qinghai-Tibetan Plateau
Source: Plants (Basel). 2022 Jul 26;11(15):1943. doi: 10.3390/plants11151943 (PMC9370359; doi:10.3390/plants11151943)
Supplement: Supplementary file 1 [file plants-11-01943-s001.zip]

Archive with 1 entries (1 files):
- plants-1735226-supplementary.pdf
